# Supplementary material for: Causal Associations of Obesity With the Intervertebral Degeneration, Low Back Pain, and Sciatica: A Two-Sample Mendelian Randomization Study
Source: Front Endocrinol (Lausanne). 2021 Dec 8;12:740200. doi: 10.3389/fendo.2021.740200 (PMC8692291; doi:10.3389/fendo.2021.740200)
Supplement: Supplementary Table 1 — Data source and detailed information of the included exposures. [file Table_1.xlsx]

## Sheet: Sheet1
Exposures	Mrbase ID	Consortium	Sample size	number of variants	PMID	Year	population	used SNPs	F-statistic	Adjustments	Total Observed scale h2 (SE)
BMI	ieu-b-40	GIANT	681275	2336260	30124842	2018	European	842	59	sex, age, centre, batch, 10 ancestry PCs	0.193 (0.0063)
waist circumference (GIANT)	ieu-a-61	GIANT	232101	2565408	25673412	2015	European	42	58	age, age-squared, and study specific covariates	0.1323 (0.0061)
hip circumference (GIANT)	ieu-a-49	GIANT	213038	2559739	25673412	2015	European	54	54	age, age-squared, and study specific covariates	0.1395 (0.0067)
Waist-hip ratio (GIANT)	ieu-a-73	GIANT	212244	2560782	25673412	2015	European	32	47	age, age-squared, and study specific covariates	0.0981 (0.005)
whole body fat mass	ukb-b-19393	UK biobank	454137	9851867	NA	2018	European	605	53	Genotyping chip, age and 10 PCs	0.2215 (0.0064)
whole body fat-free mass	ukb-b-13354	UK biobank	454850	9851867	NA	2018	European	989	65	Genotyping chip, age and 10 PCs	0.2766 (0.0091)
whole body fat percentage	ukb-a-264	UK biobank	331117	10894596	NA	2017	European	309	47	Genotyping chip, age and 10 PCs	0.2029 (0.0059)
Detailed information about ancestry assignment, cohort description, genotyping/imputation and association analyses can be obtained from GIANT consortium website (https://portals.broadinstitute.org/collaboration/giant/index.php/GIANT_consortium_data_files) and MRCIEU (https://gwas.mrcieu.ac.uk/)
