# Supplementary material for: Causal Associations of Obesity With the Intervertebral Degeneration, Low Back Pain, and Sciatica: A Two-Sample Mendelian Randomization Study
Source: Front Endocrinol (Lausanne). 2021 Dec 8;12:740200. doi: 10.3389/fendo.2021.740200 (PMC8692291; doi:10.3389/fendo.2021.740200)
Supplement: Supplementary Table 3 — Results from sensitivity analyses. [file Table_3.xlsx]

## Sheet: IVDD
Exposures	MR-Egger						weighted median				MR-RAPS				Heterogenity			MR-PRESSO			MR-PRESSO outliers adjustd
	OR	95%CI_Low	95%CI_Up	p	intercept	p for pleiotropy	OR	95%CI_Low	95%CI_Up	p	OR	Low	Up	p	Chochrane's Q	I2	p for heterogenity	beta	sd	p	beta	sd	p
BMI	1.28644	1.04501	1.58365	0.0177655	-0.000710939	0.652402	1.19017	1.04953	1.34967	0.00665938	1.23613	1.14549	1.33395	4.87616e-08	990.809	0.151199	0.000258291	0.205741	0.0352205	7.05648e-09	0.206558	0.0345377	3.12573e-09
waist circumference	1.13925	0.515135	2.51952	0.749171	0.0037371	0.736492	1.40643	1.08594	1.82151	0.00974139	1.28719	1.03403	1.60233	0.0238506	79.7684	0.486012	0.000272664	0.257376	0.0986325	0.0123467	0.220876	0.0884387	0.0164136
hip circumference	1.33112	0.78954	2.2442	0.288101	-0.000514798	0.949412	1.24553	0.986052	1.5733	0.0654527	1.29544	1.09728	1.52938	0.00224283	93.2476	0.431621	0.000534903	0.26889	0.0867025	0.00306088	0.228372	0.0803344	0.00633775
Waist-hip ratio	1.22014	0.494719	3.00928	0.668835	-0.000674304	0.954964	1.43764	1.08196	1.91024	0.0123065	1.2237	0.980506	1.5272	0.0741239	44.884	0.30933	0.0510473	0.23269	0.117984	0.0572783	NA	NA	NA
whole body fat mass	1.48038	1.16623	1.87917	0.00133445	-0.00244691	0.230202	1.20198	1.06058	1.36224	0.00396342	1.27713	1.17533	1.38774	7.83112e-09	728.455	0.170847	0.000362948	0.259451	0.0379631	1.76651e-11	0.246555	0.0378218	1.33927e-10
whole body fat-free mass	1.70014	1.34687	2.14606	8.89964e-06	-0.00200337	0.163998	1.59759	1.39008	1.83607	4.11636e-11	1.45463	1.31808	1.60532	9.22587e-14	1335.38	0.260137	8.03272e-13	0.388168	0.0445889	1.06977e-17	0.3799	0.0432268	5.40597e-18
whole body fat percentage	1.39699	0.85881	2.27242	0.179031	0.000421248	0.9083	1.28305	1.06778	1.54171	0.00781581	1.44211	1.25454	1.65772	2.60605e-07	430.034	0.283777	5.12634e-06	0.30823	0.0645271	2.6083e-06	0.29907	0.0633534	3.39193e-06

## Sheet: Sciatica
Exposures	MR-Egger						weighted median				MR-RAPS				Heterogenity			MR-presso main			MR-presso adjustd
	OR	95%CI_Low	95%CI_Up	p	intercept	p for pleiotropy	OR	95%CI_Low	95%CI_Up	p	OR	Low	Up	p	Chochrane's Q	I2	p for heterogenity	beta	sd	p	beta	sd	p
BMI	1.22084	0.919389	1.62115	0.168174	0.00136859	0.520544	1.1405	0.987302	1.31747	0.074041	1.24524	1.13568	1.36537	3.04438e-06	1133.06	0.144791	0.000177147	0.28701	0.0491367	7.07839e-09	0.28478	0.048763	7.12218e-09
waist circumference	0.826554	0.450077	1.51794	0.542298	0.0091314	0.0822388	1.01741	0.738459	1.40173	0.915922	1.0675	0.862521	1.3212	0.548183	57.1677	0.230335	0.0879523	0.322194	0.117535	0.00881333	NA	NA	NA
hip circumference	1.01879	0.514559	2.01715	0.957594	0.00757377	0.47358	0.972503	0.722794	1.30848	0.853888	1.25888	1.05142	1.50727	0.0122178	83.1944	0.350918	0.00653974	0.255839	0.115446	0.0309194	NA	NA	NA
Waist-hip ratio	1.17725	0.365338	3.79354	0.786404	-0.0103727	0.513203	0.845081	0.573777	1.24467	0.394179	0.986115	0.734223	1.32442	0.925972	45.4197	0.29546	0.0583834	-0.217144	0.159218	0.182144	NA	NA	NA
whole body fat mass	1.06176	0.77607	1.45261	0.70798	0.00313399	0.23646	1.09151	0.927762	1.28416	0.291033	1.24108	1.12787	1.36567	9.62318e-06	837.99	0.155121	0.000517963	0.239221	0.0525305	6.1968e-06	NA	NA	NA
whole body fat-free mass	1.13638	0.851422	1.51671	0.385583	0.00217101	0.222413	1.2615	1.06542	1.49367	0.00703518	1.30131	1.17047	1.44678	1.1076e-06	1373.63	0.156981	1.20615e-05	0.2925	0.059218	8.98722e-07	0.298858	0.0586497	4.05611e-07
whole body fat percentage	0.765214	0.39229	1.49265	0.433063	0.00951268	0.0589828	1.13949	0.868517	1.495	0.345935	1.47638	1.25984	1.73014	1.47719e-06	414.17	0.256345	4.96323e-05	0.366429	0.0876386	3.65546e-05	0.356161	0.087024	5.28264e-05

## Sheet: LBP
Exposures	MR-Egger						weighted median				MR-RAPS				MR-Egger		Heterogenity			MR-presso main			MR-presso adjustd
	OR	95%CI_Low	95%CI_Up	p	intercept	p for pleiotropy	OR	95%CI_Low	95%CI_Up	p	OR	Low	Up	p	intercept	p for pleiotropy	Chochrane's Q	I2	p for heterogenity	beta	sd	p	beta	sd	p
BMI	1.15032	0.90255	1.46611	0.258107	0.00163152	0.370785	1.23752	1.07862	1.41983	0.00237017	1.24524	1.13568	1.36537	3.04438e-06	0.00163152	0.370785	1175.39	0.17559	5.25767e-06	0.244248	0.0421063	8.93299e-09	0.231157	0.0413051	2.85211e-08
waist circumference	1.5525	0.947937	2.54264	0.0876762	-0.00967656	0.198586	1.28159	0.985773	1.66617	0.0638853	1.0675	0.862521	1.3212	0.548183	-0.00967656	0.198586	51.4149	0.144216	0.206069	0.134512	0.0938261	0.158747	NA	NA	NA
hip circumference	1.2086	0.703813	2.07542	0.495217	0.00105716	0.899222	1.28114	1.00968	1.62559	0.0414232	1.25888	1.05142	1.50727	0.0122178	0.00105716	0.899222	54	0.272085	0.0448405	0.222567	0.0909132	0.0176401	NA	NA	NA
Waist-hip ratio	1.41784	0.5046	3.98388	0.512796	-0.010024	0.465166	1.22759	0.859812	1.75268	0.259048	0.986115	0.734223	1.32442	0.925972	-0.010024	0.465166	42.3641	0.268248	0.0838649	-0.0148002	0.129663	0.909837	NA	NA	NA
whole body fat mass	1.29105	0.995783	1.67387	0.054239	-0.00107512	0.624656	1.284	1.12213	1.46923	0.000240263	1.24108	1.12787	1.36567	9.62318e-06	-0.00107512	0.624656	837.224	0.147182	0.000943217	0.193156	0.0439334	1.26686e-05	NA	NA	NA
whole body fat-free mass	1.258	0.996307	1.58842	0.0539871	0.000260521	0.856132	1.35401	1.16706	1.57092	6.39262e-05	1.30131	1.17047	1.44678	1.1076e-06	0.000260521	0.856132	1261.35	0.0819338	0.0178435	0.249278	0.0478126	2.19154e-07	0.240038	0.0471538	4.16581e-07
whole body fat percentage	1.43542	0.822466	2.50517	0.204291	0.000401655	0.923568	1.5311	1.22332	1.91632	0.000198894	1.47638	1.25984	1.73014	1.47719e-06	0.000401655	0.923568	400.752	0.231445	0.000287814	0.366011	0.0738441	1.11219e-06	0.344001	0.0729904	3.51138e-06
